# Supplementary material for: Genetic diversity and population structure of wild and cultivated Crotalaria species based on genotyping-by-sequencing
Source: PLoS One. 2022 Sep 1;17(9):e0272955. doi: 10.1371/journal.pone.0272955 (PMC9436042; doi:10.1371/journal.pone.0272955)
Supplement: S1 Table — (XLSX) [file pone.0272955.s007.xlsx]

## Sheet: Sheet1
Sample	NCBI Accession	Region	Edibility	Latitude	Longitude	Species_ID
GBK-005244	SAMN21220937	Nairobi	Non-edible	-1.21531	36.6311	Crotalaria intermedia
GBK-005669	SAMN21220938	Nairobi	Non-edible	-1.21531	36.6311	Crotalaria pallida
GBK-005223	SAMN21220939	Nairobi	Non-edible	-1.21531	36.6311	Crotalaria juncea
GBK-005199	SAMN21220940	Nairobi	Non-edible	-1.21531	36.6311	Crotalaria juncea
GBK-005449	SAMN21220941	Nairobi	Edible	-1.21531	36.6311	Crotalaria brevidens
GBK-005446	SAMN21220942	Nairobi	Non-edible	-1.21531	36.6311	Crotalaria incana
GBK-005470	SAMN21220943	Nairobi	Non-edible	-1.21531	36.6311	Crotalaria anagyroides
GBK-047581	SAMN21220944	Nairobi	Non-edible	-1.21531	36.6311	Crotalaria scassellatii
GBK-005638	SAMN21220945	Nairobi	Non-edible	-1.21531	36.6311	Crotalaria pallida
GBK-005687	SAMN21220946	Nairobi	Non-edible	-1.21531	36.6311	Crotalaria recta
Fbs-0064	SAMN21220947	Western	Edible	0.315708	34.2346	Crotalaria ochroleuca
GBK-005642	SAMN21220948	Nairobi	Non-edible	-1.21531	36.6311	Crotalaria spectabilis
GBK-005685	SAMN21220949	Nairobi	Non-edible	-1.21531	36.6311	Crotalaria spectabilis
GBK-005649	SAMN21220950	Nairobi	Non-edible	-1.21531	36.6311	Crotalaria recta
GBK-048776	SAMN21220951	Nairobi	Non-edible	-1.21531	36.6311	Crotalaria deserticola
GBK-005664	SAMN21220952	Nairobi	Non-edible	-1.21531	36.6311	Crotalaria greenwayi
GBK-005489	SAMN21220953	Nairobi	Non-edible	-1.21531	36.6311	Crotalaria greenwayi
GBK-005478	SAMN21220954	Nairobi	Non-edible	-1.21531	36.6311	Crotalaria incana
GBK-005230	SAMN21220955	Nairobi	Non-edible	-1.21531	36.6311	Crotalaria intermedia
GBK-005481	SAMN21220956	Nairobi	Non-edible	-1.21531	36.6311	Crotalaria endecaphylla
GBK-005258	SAMN21220957	Nairobi	Non-edible	-1.21531	36.6311	Crotalaria intermedia
GBK-005209	SAMN21220958	Nairobi	Non-edible	-1.21531	36.6311	Crotalaria paulina
Fvh-0136	SAMN21220959	Western	Edible	0.023296	34.5876	Crotalaria ochroleuca
Fkk-0129a	SAMN21220960	Western	Edible	0.15611	34.5627	Crotalaria ochroleuca
Fvh-0119	SAMN21220961	Western	Edible	0.016305	34.5993	Crotalaria trichotoma
Fmk-0269	SAMN21220962	Eastern	Non-edible	-1.54461	37.4493	Crotalaria sp
Fbg-0073	SAMN21220963	Western	Edible	0.561101	34.5605	Crotalaria ochroleuca
Fnd-0190	SAMN21220964	Rift valley	Edible	0.111556	34.8723	Crotalaria brevidens
Fkk-0013	SAMN21220965	Western	Edible	0.335324	34.4901	Crotalaria ochroleuca
Fks-0218	SAMN21220966	Nyanza	Edible	-0.004545	34.6116	Crotalaria ochroleuca
Fkk-0097	SAMN21220967	Western	Edible	0.334981	34.8137	Crotalaria brevidens
Fnd-0181	SAMN21220968	Rift valley	Edible	0.064461	34.9179	Crotalaria brevidens
Fbg-0068	SAMN21220969	Western	Edible	0.483838	34.5292	Crotalaria ochroleuca
Fki-0123	SAMN21220970	Nyanza	Edible	-0.646332	34.8144	Crotalaria ochroleuca
Fvh-0149	SAMN21220971	Western	Edible	0.016305	34.5992	Crotalaria ochroleuca
Fhb-0217	SAMN21220972	Nyanza	Edible	-0.510793	34.7351	Crotalaria brevidens
Fnb-0284	SAMN21220973	Nairobi	Edible	-1.27806	36.8188	Crotalaria ochroleuca
Fks-0201	SAMN21220974	Nyanza	Edible	-0.109668	34.7515	Crotalaria brevidens
Fbs-0061	SAMN21220975	Western	Edible	0.305016	34.2061	Crotalaria ochroleuca
Fkk-0103	SAMN21220976	Western	Edible	0.365215	34.8127	Crotalaria ochroleuca
Fbs-0049	SAMN21220977	Western	Edible	0.414829	34.1472	Crotalaria ochroleuca
Fhb-0243	SAMN21220978	Nyanza	Edible	-0.442777	34.9028	Crotalaria ochroleuca
Fvh-0121	SAMN21220979	Western	Edible	0.016305	34.5993	Crotalaria ochroleuca
Fkj-0289	SAMN21220980	Rift valley	Non-edible	-1.36225	36.6011	Crotalaria sp
Fki-0219	SAMN21220981	Nyanza	Edible	-0.77096	34.6242	Crotalaria ochroleuca
Fbg-0077	SAMN21220982	Western	Edible	0.561101	34.5605	Crotalaria ochroleuca
Fsy-0059	SAMN21220983	Nyanza	Edible	0.303887	34.2011	Crotalaria ochroleuca
GBK-005689	SAMN21220984	Nairobi	Edible	-1.21531	36.6311	Crotalaria trichotoma
GBK-005279	SAMN21220985	Nairobi	Non-edible	-1.21531	36.6311	Crotalaria intermedia
Fkk-0129b	SAMN21220986	Western	Edible	0.15611	34.5627	Crotalaria ochroleuca
Fnd-0182	SAMN21220987	Rift valley	Edible	0.062027	34.9107	Crotalaria ochroleuca
Fhb-0211	SAMN21220988	Nyanza	Edible	-0.489147	34.7594	Crotalaria ochroleuca
Fks-0165	SAMN21220989	Nyanza	Edible	-0.025196	34.7483	Crotalaria ochroleuca
Fkk-0099	SAMN21220990	Western	Edible	0.374416	34.8544	Crotalaria ochroleuca
Fvh-0160	SAMN21220991	Western	Edible	0.023296	34.5876	Crotalaria trichotoma
Fkk-0039	SAMN21220992	Western	Edible	0.325912	34.5036	Crotalaria brevidens
Fbs-0042	SAMN21220993	Western	Edible	0.464066	34.1006	Crotalaria ochroleuca
Fvh-0150	SAMN21220994	Western	Edible	0.023296	34.5876	Crotalaria ochroleuca
Fsy-0139	SAMN21220995	Nyanza	Edible	0.131383	34.4099	Crotalaria ochroleuca
GBK-048758	SAMN21220996	Nairobi	Non-edible	-1.21531	36.6311	Crotalaria recta
GBK-005479	SAMN21220997	Nairobi	Non-edible	-1.21531	36.6311	Crotalaria endecaphylla
GBK-005200	SAMN21220998	Nairobi	Non-edible	-1.21531	36.6311	Crotalaria pallida
GBK-005201	SAMN21220999	Nairobi	Non-edible	-1.21531	36.6311	Crotalaria pancira
GBK-047548	SAMN21221000	Nairobi	Non-edible	-1.21531	36.6311	Crotalaria cephalotes
GBK-005189	SAMN21221001	Nairobi	Non-edible	-1.21531	36.6311	Crotalaria laburnifolia
GBK-005670	SAMN21221002	Nairobi	Non-edible	-1.21531	36.6311	Crotalaria retusa
GBK-005243	SAMN21221003	Nairobi	Non-edible	-1.21531	36.6311	Crotalaria intermedia
GBK-005259	SAMN21221004	Nairobi	Non-edible	-1.21531	36.6311	Crotalaria intermedia
Fmg-0298	SAMN21221005	Nyanza	Non-edible	-0.895281	34.5442	Crotalaria pallida
Fmg-0299	SAMN21221006	Nyanza	Non-edible	-0.895281	34.5442	Crotalaria deserticola
Fmg-0300	SAMN21221007	Nyanza	Non-edible	-0.895281	34.5442	Crotalaria recta
Fbs-0054	SAMN21221008	Western	Edible	0.364347	34.1657	Crotalaria ochroleuca
Fvh-0002	SAMN21221009	Western	Edible	0.123569	34.7347	Crotalaria brevidens
Fmg-0232	SAMN21221010	Nyanza	Edible	-1.06929	34.4694	Crotalaria ochroleuca
Fnd-0187	SAMN21221011	Rift valley	Edible	0.109756	34.8746	Crotalaria brevidens
Fkj-0294	SAMN21221012	Rift valley	Non-edible	-1.34262	36.6175	Crotalaria sp
Fem-0293	SAMN21221013	Eastern	Non-edible	-0.506019	37.4597	Crotalaria cephalotes
Fbs-0041	SAMN21221014	Western	Non-edible	0.498173	34.1321	Crotalaria grahamiana
Fmk-0267	SAMN21221015	Eastern	Non-edible	-1.52812	37.4704	Crotalaria lanceolata
Fmk-0272	SAMN21221016	Eastern	Non-edible	-1.52812	37.4704	Crotalaria sp
