# Supplementary material for: Genetic diversity and population structure of wild and cultivated Crotalaria species based on genotyping-by-sequencing
Source: PLoS One. 2022 Sep 1;17(9):e0272955. doi: 10.1371/journal.pone.0272955 (PMC9436042; doi:10.1371/journal.pone.0272955)
Supplement: S2 Table — (XLSX) [file pone.0272955.s008.xlsx]

## Sheet: Sheet1
Sample_name	NCBI Accession	Read_number_(Millions)	Base_number_(Megabases)	GC_(%)	Base_calling_accuracy_Q20_(%)	Base_calling_accuracy_Q30_(%)
GBK-005244	SAMN21220937	6.07	588.43	47.66	99.11	97.65
GBK-005638	SAMN21220938	3.16	310.16	46.84	99.04	97.53
GBK-005687	SAMN21220939	1.9	184.28	44.6	99.05	97.55
Fbs 0064	SAMN21220940	11.16	1082.27	50.73	98.96	97.35
GBK-005642	SAMN21220941	3.01	291.96	47.99	99.04	97.52
GBK-005685	SAMN21220942	4.79	464.81	47.48	99.05	97.51
GBK-005649	SAMN21220943	7.73	749.42	44.2	99.04	97.54
GBK-048776	SAMN21220944	6.54	640.73	44.41	99.09	97.66
GBK-005664	SAMN21220945	12.2	1183.79	46.38	99.02	97.48
GBK-005489	SAMN21220946	8.04	775.46	44.7	99.07	97.6
GBK-005478	SAMN21220947	3.51	344.21	45.84	99.06	97.59
GBK-005669	SAMN21220948	11.93	1157.2	45.69	99.04	97.54
GBK-005230	SAMN21220949	1.31	126.24	48.54	99.06	97.54
GBK-005481	SAMN21220950	0.53	51.15	45.14	99.01	97.47
GBK-005258	SAMN21220951	2.62	256.28	46.31	99.05	97.55
GBK-005209	SAMN21220952	1.56	150.79	44.56	99.07	97.63
Fvh 0136	SAMN21220953	2.55	249.62	45.36	99.05	97.54
Fkk 0129(a)	SAMN21220954	2.7	260.57	46.88	98.97	97.4
Fvh 0119	SAMN21220955	1.96	192.21	45.22	99.08	97.61
Fmk 0269	SAMN21220956	2.81	275.48	45.89	99.08	97.59
Fbg 0073	SAMN21220957	2.2	212.7	45.19	98.93	97.3
Fnd 0190	SAMN21220958	7.94	766.65	46.8	99.04	97.52
GBK-005223	SAMN21220959	0.55	54.29	44.95	99.1	97.66
Fkk 0013	SAMN21220960	11.87	1145.42	48.76	99.02	97.49
Fks 0218	SAMN21220961	10.07	971.34	49.48	98.94	97.31
Fkk 0097	SAMN21220962	9.62	928.27	46.1	98.9	97.17
Fnd 0181	SAMN21220963	5.71	556.44	45.51	99.12	97.69
Fbg 0068	SAMN21220964	4.97	479.72	51.23	99.01	97.42
Fki 0123	SAMN21220965	5.78	558.16	47.56	99.03	97.51
Fvh 0149	SAMN21220966	8.03	775.15	47.4	99.06	97.57
Fhb 0217	SAMN21220967	2.25	219.25	45.14	99.12	97.7
Fnb 0284	SAMN21220968	3.94	384.61	45.14	99.02	97.51
Fks 0201	SAMN21220969	6.91	667.22	47.63	99.02	97.47
GBK-005199	SAMN21220970	9.26	897.9	45.96	99.05	97.53
Fbs 0061	SAMN21220971	3.79	365.43	47.72	99.04	97.5
Fkk 0103	SAMN21220972	4.43	431.82	45.12	99.03	97.49
Fbs 0049	SAMN21220973	13.41	1294.31	50.72	98.86	97.05
Fhb 0243	SAMN21220974	14	1351.03	49.2	99.03	97.47
Fvh 0121	SAMN21220975	4.19	408.9	44.81	99.03	97.52
Fkj 0289	SAMN21220976	1.02	99.5	46.42	99.07	97.57
Fki 0219	SAMN21220977	3.81	365.76	46.17	98.97	97.41
Fbg 0077	SAMN21220978	3.55	340.54	49.49	98.92	97.25
Fsy 0059	SAMN21220979	3.17	308.92	45.6	98.99	97.43
GBK-005689	SAMN21220980	8.81	845.95	46.42	99.03	97.52
GBK-005449	SAMN21220981	3.66	358.63	45.61	99.06	97.56
GBK-005279	SAMN21220982	6.93	665.02	46.27	99.02	97.49
Fkk 0129(b)	SAMN21220983	3.18	305.51	49.79	99.03	97.5
Fnd 0182	SAMN21220984	3.25	317.06	44.86	99.06	97.59
Fhb 0211	SAMN21220985	4.31	420.36	46.22	99.08	97.61
Fks 0165	SAMN21220986	5.12	499.31	45.94	99.05	97.55
Fkk 0099	SAMN21220987	9	863.64	50.86	98.99	97.4
Fvh 0160	SAMN21220988	8.9	868.03	45.8	99.08	97.59
Fkk 0039	SAMN21220989	5.22	508.83	46.58	99.1	97.65
Fbs 0042	SAMN21220990	3.83	372.94	45.56	99.03	97.5
Fvh 0150	SAMN21220991	4.16	405.3	45.37	99.04	97.54
Fsy 0139	SAMN21220992	4.56	438.23	50.14	98.99	97.41
GBK-048758	SAMN21220993	2.5	243.76	44.05	99.07	97.61
GBK-005479	SAMN21220994	3.39	325.14	47.7	99.06	97.55
GBK-005200	SAMN21220995	2.55	249.05	45.71	99.03	97.51
GBK-005201	SAMN21220996	3.71	355.95	44.19	99.14	97.75
GBK-047548	SAMN21220997	0.22	21.58	45.91	99	97.44
GBK-005189	SAMN21220998	1.13	108.53	43.97	99.1	97.68
GBK-005670	SAMN21220999	1.82	174.85	47.83	99.13	97.71
GBK-005243	SAMN21221000	3.76	361.07	44.99	99.02	97.51
GBK-005259	SAMN21221001	5.11	498.59	46.02	99.05	97.57
GBK-005446	SAMN21221002	4.15	407	45.89	99.05	97.56
Fmg 0298	SAMN21221003	3.78	368.93	46.26	99.04	97.52
Fmg 0299	SAMN21221004	11.19	1085.18	45.88	99.1	97.65
Fmg 0300	SAMN21221005	2.41	230.88	53.14	99	97.3
Fbs 0054	SAMN21221006	7.62	739.57	46.16	99.03	97.51
Fvh 0002	SAMN21221007	8.4	806.74	48.46	99.02	97.47
Fmg 0232	SAMN21221008	8.34	809.01	46.45	99.04	97.52
Fnd 0187	SAMN21221009	3.59	348.53	45.79	99.03	97.51
Fkj 0294	SAMN21221010	4.62	448.28	44.53	99.05	97.59
GBK-005470	SAMN21221011	4.1	397.67	46.62	99.09	97.64
Fem 0293	SAMN21221012	9.31	903.11	44.81	99.05	97.58
Fbs 0041	SAMN21221013	9.6	931.28	46.71	99.06	97.56
Fmk 0267	SAMN21221014	5.76	552.51	48.43	99.07	97.58
Fmk 0272	SAMN21221015	9.95	955.5	52.3	99.05	97.5
GBK-047581	SAMN21221016	3.67	359.84	46.68	99.08	97.6
