# Supplementary material for: Genetic diversity and population structure of wild and cultivated Crotalaria species based on genotyping-by-sequencing
Source: PLoS One. 2022 Sep 1;17(9):e0272955. doi: 10.1371/journal.pone.0272955 (PMC9436042; doi:10.1371/journal.pone.0272955)
Supplement: S3 Table — (XLSX) [file pone.0272955.s009.xlsx]

## Sheet: Josh_out_clusteringStats
Sample id	Total reads	Clustered reads	Clustering ratio
GBK-005244	6066246	5332234	0.879001
GBK-005669	11929858	10326272	0.865582
GBK-005223	553950	392718	0.708941
GBK-005199	9256740	7675302	0.829158
GBK-005449	3659444	2894692	0.79102
GBK-005446	4153048	2980784	0.717734
GBK-005470	4099652	3381166	0.824745
GBK-047581	3671848	2428570	0.661403
GBK-005638	3164872	2219528	0.701301
GBK-005687	1899836	1438834	0.757346
Fbs-0064	11157384	8667556	0.776845
GBK-005642	3009886	2156752	0.716556
GBK-005685	4791820	3623172	0.756116
GBK-005649	7725976	5724424	0.740932
GBK-048776	6538018	5135360	0.785461
GBK-005664	12204022	9888026	0.810227
GBK-005489	8035826	6610830	0.82267
GBK-005478	3512350	2549458	0.725855
GBK-005230	1308212	903852	0.690906
GBK-005481	530096	393102	0.741568
GBK-005258	2615098	1675302	0.640627
GBK-005209	1562600	1195532	0.765092
Fvh-0136	2547096	1807504	0.709633
Fkk-0129a	2700222	2199662	0.814623
Fvh-0119	1961330	1357226	0.691993
Fmk-0269	2811020	1524542	0.542345
Fbg-0073	2204122	1620012	0.734992
Fnd-0190	7944544	5358622	0.674503
Fkk-0013	11869674	8570640	0.722062
Fks-0218	10065688	7757734	0.770711
Fkk-0097	9619376	6855708	0.712698
Fnd-0181	5707112	3960814	0.694014
Fbg-0068	4971142	3647450	0.733725
Fki-0123	5784040	4373014	0.756048
Fvh-0149	8032620	5664050	0.705131
Fhb-0217	2248680	1834554	0.815836
Fnb-0284	3944698	2994648	0.759158
Fks-0201	6914200	5275596	0.763009
Fbs-0061	3786862	2147104	0.566988
Fkk-0103	4428966	3048632	0.688339
Fbs-0049	13412526	9473518	0.706319
Fhb-0243	14000350	10859394	0.775652
Fvh-0121	4193878	2588872	0.617298
Fkj-0289	1020522	446064	0.437094
Fki-0219	3809974	2934382	0.770184
Fbg-0077	3547310	2610072	0.735789
Fsy-0059	3168372	1954166	0.616773
GBK-005689	8811968	6853548	0.777755
GBK-005279	6927254	4782142	0.690337
Fkk-0129b	3182436	2291774	0.720132
Fnd-0182	3251920	2226198	0.68458
Fhb-0211	4311386	2470604	0.573042
Fks-0165	5121158	2874600	0.561318
Fkk-0099	8996256	6705342	0.745348
Fvh-0160	8902872	5251922	0.589913
Fkk-0039	5218812	3085102	0.59115
Fbs-0042	3825028	2248712	0.587894
Fvh-0150	4156896	2343646	0.563797
Fsy-0139	4564936	3082506	0.675257
GBK-048758	2500110	1860718	0.744254
GBK-005479	3386854	2262002	0.667877
GBK-005200	2554406	1389760	0.544064
GBK-005201	3707818	2814674	0.759119
GBK-047548	224816	164686	0.732537
GBK-005189	1130554	656764	0.580922
GBK-005670	1821398	1198376	0.657943
GBK-005243	3761184	3073778	0.817237
GBK-005259	5113732	3372028	0.659406
Fmg-0298	3783922	2029080	0.536237
Fmg-0299	11187386	6782928	0.606301
Fmg-0300	2405040	1897614	0.789016
Fbs-0054	7624454	4780044	0.626936
Fvh-0002	8403518	5929428	0.705589
Fmg-0232	8340294	5243400	0.628683
Fnd-0187	3593054	2371692	0.660077
Fkj-0294	4621414	3298826	0.713813
Fem-0293	9310458	7025174	0.754547
Fbs-0041	9600820	5900526	0.614586
Fmk-0267	5755312	4119574	0.715786
Fmk-0272	9953130	6417964	0.644819
