# Supplementary material for: Genetic diversity and population structure of wild and cultivated Crotalaria species based on genotyping-by-sequencing
Source: PLoS One. 2022 Sep 1;17(9):e0272955. doi: 10.1371/journal.pone.0272955 (PMC9436042; doi:10.1371/journal.pone.0272955)
Supplement: S4 Table — (XLSX) [file pone.0272955.s010.xlsx]

## Sheet: Sheet1
Population	mean nsites	mean π	mean maf	expected π	S	harmonic number	Watterson θ	TajimaD	sd π	π scaled	π scaled sd	Watterson θ scaled	TajimaD scaled	X2	pvalue
Eastern	9306.5	405.33	0.27	437.2	1109	2.08	533.17	-127.84	158.6183	0.0436	0.017	0.0573	-0.0137	30.65	0
Nairobi	6876.1	1161.19	0.14	2162.9	8982	4.59	1956.86	-795.67	510.7876	0.1689	0.0743	0.2846	-0.1157	323.52	0
Nyanza	9051.6	723.86	0.11	873.9	4463	3.82	1168.32	-444.46	548.0085	0.08	0.0605	0.1291	-0.0491	169.08	0
Rvalley	8388.9	597.79	0.19	788	2560	2.83	904.59	-306.8	457.5945	0.0713	0.0545	0.1078	-0.0366	104.05	0
Western	9375.6	516.06	0.1	631.8	3510	4.35	806.9	-290.84	387.2287	0.055	0.0413	0.0861	-0.031	104.83	0
